# Supplementary material for: LncRNA WDR11-AS1 Promotes Extracellular Matrix Synthesis in Osteoarthritis by Directly Interacting with RNA-Binding Protein PABPC1 to Stabilize SOX9 Expression
Source: Int J Mol Sci. 2023 Jan 3;24(1):817. doi: 10.3390/ijms24010817 (PMC9820994; doi:10.3390/ijms24010817)
Supplement: Supplementary file 1 [file ijms-24-00817-s001.zip]

Archive with 3 entries (3 files):
- supplementary Table S1.pdf
- supplementary Table S2.pdf
- supplementary Table S3.xlsx
