# Supplementary material for: LncRNA WDR11-AS1 Promotes Extracellular Matrix Synthesis in Osteoarthritis by Directly Interacting with RNA-Binding Protein PABPC1 to Stabilize SOX9 Expression
Source: Int J Mol Sci. 2023 Jan 3;24(1):817. doi: 10.3390/ijms24010817 (PMC9820994; doi:10.3390/ijms24010817)
Supplement: Supplementary file 1 [file ijms-24-00817-s001.zip › supplementary Table S3.xlsx]

## Sheet: proteinGroups
Protein IDs	Majority protein IDs	Protein names	Gene names	Fasta headers	Number of proteins	Peptides	Razor + unique peptides	Unique peptides	Peptides 603	Peptides pos	Razor + unique peptides antisense	Razor + unique peptides sense	Unique peptides neg	Unique peptides pos	Sequence coverage [%]	Mol. weight [kDa]	Sequence length	Score	Sequence coverage neg [%]	Sequence coverage pos [%]	Intensity	Intensity neg	Intensity pos
A8K9S3;A0A024R150;Q92828	A8K9S3;A0A024R150;Q92828	Coronin;Coronin-2A	CORO2A	tr|A8K9S3|A8K9S3_HUMAN Coronin OS=Homo sapiens OX=9606 PE=2 SV=1;tr|A0A024R150|A0A024R150_HUMAN Coronin OS=Homo sapiens OX=9606 GN=CORO2A PE=3 SV=1;sp|Q92828|COR2A_HUMAN Coronin-2A OS=Homo sapiens OX=9606 GN=CORO2A PE=1 SV=2	3	1	1	1	1	0	1	0	1	0	4.2	59.833	525	5.8828	4.2	0	341940	341940	0
A0A024R1H1;A0A087WWF1;Q8WWX9	A0A024R1H1;A0A087WWF1;Q8WWX9	Selenoprotein M	SELM	tr|A0A024R1H1|A0A024R1H1_HUMAN Selenoprotein M OS=Homo sapiens OX=9606 GN=SELM PE=4 SV=1;tr|A0A087WWF1|A0A087WWF1_HUMAN Selenoprotein M OS=Homo sapiens OX=9606 GN=SELENOM PE=1 SV=1;sp|Q8WWX9|SELM_HUMAN Selenoprotein M OS=Homo sapiens OX=9606 GN=SELENOM PE=	3	1	1	1	1	0	1	0	1	0	8.1	8.4254	74	5.8092	8.1	0	0	0	0
F5H364;C9J8I8;F5H7Q6;Q59G81;B3KQX9;A0A024R316;A0A384N611;Q6DK41;Q9H1J7;P41221	F5H364;C9J8I8;F5H7Q6;Q59G81;B3KQX9;A0A024R316;A0A384N611;Q6DK41;Q9H1J7;P41221	Protein Wnt;Protein Wnt-5b;Protein Wnt-5a	WNT5B;WNT5A	tr|F5H364|F5H364_HUMAN Protein Wnt (Fragment) OS=Homo sapiens OX=9606 GN=WNT5B PE=1 SV=1;tr|C9J8I8|C9J8I8_HUMAN Protein Wnt (Fragment) OS=Homo sapiens OX=9606 GN=WNT5A PE=1 SV=1;tr|F5H7Q6|F5H7Q6_HUMAN Protein Wnt (Fragment) OS=Homo sapiens OX=9606 GN=WNT5B	10	1	1	1	1	0	1	0	1	0	3.8	17.338	157	5.9498	3.8	0	0	0	0
B3KYB3;B3KS64;A0A3B3IRN5;B4E1J3;A0A024R971;Q06828	B3KYB3;B3KS64;A0A3B3IRN5;B4E1J3;A0A024R971;Q06828	Fibromodulin	FMOD	tr|B3KYB3|B3KYB3_HUMAN cDNA PSEC0234 fis, clone: HEMBA1007044, highly similar to FIBROMODULIN OS=Homo sapiens OX=9606 PE=2 SV=1;tr|B3KS64|B3KS64_HUMAN cDNA FLJ35580 fis, clone SPLEN2006389, highly similar to FIBROMODULIN OS=Homo sapiens OX=9606 PE=2 SV=1;t	6	1	1	1	1	0	1	0	1	0	3.5	22.609	201	6.0874	3.5	0	0	0	0
H0YAP2;H0YAR2;A0A024R9E2;A0A087WTT1;E7EQV3;B4DZW4;E7ERJ7;B4DQX0;B3KT93;A0A024R9C1;P11940;H0YB86;A8K8J2;Q2VIP3;Q5VX58;Q3ZCS4;Q9H361	H0YAP2;H0YAR2;A0A024R9E2;A0A087WTT1;E7EQV3;B4DZW4;E7ERJ7;B4DQX0;B3KT93;A0A024R9C1;P11940;H0YB86;A8K8J2;Q2VIP3;Q5VX58;Q3ZCS4;Q9H361	Polyadenylate-binding protein;Polyadenylate-binding protein 1;Polyadenylate-binding protein 3	PABPC1;PABPC3	tr|H0YAP2|H0YAP2_HUMAN Polyadenylate-binding protein 1 (Fragment) OS=Homo sapiens OX=9606 GN=PABPC1 PE=1 SV=1;tr|H0YAR2|H0YAR2_HUMAN Polyadenylate-binding protein 1 (Fragment) OS=Homo sapiens OX=9606 GN=PABPC1 PE=1 SV=1;tr|A0A024R9E2|A0A024R9E2_HUMAN Poly(	17	2	2	2	0	2	0	2	0	2	16	15.045	131	19.04	0	16	18227000	0	18227000
F5H5T5;B9EK57;A0A024RBI2;Q7Z3V4	F5H5T5;B9EK57;A0A024RBI2;Q7Z3V4	Ubiquitin-protein ligase E3B	UBE3B	tr|F5H5T5|F5H5T5_HUMAN Ubiquitin-protein ligase E3B (Fragment) OS=Homo sapiens OX=9606 GN=UBE3B PE=1 SV=8;tr|B9EK57|B9EK57_HUMAN Ubiquitin protein ligase E3B OS=Homo sapiens OX=9606 GN=UBE3B PE=2 SV=1;tr|A0A024RBI2|A0A024RBI2_HUMAN Ubiquitin protein ligase	4	1	1	1	0	1	0	1	0	1	1.1	100.51	871	5.8034	0	1.1	565130	0	565130
A0A140T940;A0A0G2JIC1;A2ABE9;A0A140T9P6;A0A140T9I9;A0A140T927;Q59EC5;A0A0G2JJ70;A0A0G2JHB4;A2ABF0;B4DZX3;H7C2J4;A0A0G2JK42;A0A140T9J3;A0A140T982;A0A024RCN2;A0A0G2JK88;A0A1U9X835;A0A1U9X828;A0A1U9X826;A0A1U9X825;A0A1U9X823;A0A1U9X821;A0A024RCM1;A0A024RCV6;Q9UMP2;A0A024RCV8;O43196	A0A140T940;A0A0G2JIC1;A2ABE9;A0A140T9P6;A0A140T9I9;A0A140T927;Q59EC5;A0A0G2JJ70;A0A0G2JHB4;A2ABF0;B4DZX3;H7C2J4;A0A0G2JK42;A0A140T9J3;A0A140T982;A0A024RCN2;A0A0G2JK88;A0A1U9X835;A0A1U9X828;A0A1U9X826;A0A1U9X825;A0A1U9X823;A0A1U9X821;A0A024RCM1;A0A024RCV6;Q9UMP2;A0A024RCV8;O43196	MutS protein homolog 5	MSH5;G7	tr|A0A140T940|A0A140T940_HUMAN MutS protein homolog 5 (Fragment) OS=Homo sapiens OX=9606 GN=MSH5 PE=1 SV=1;tr|A0A0G2JIC1|A0A0G2JIC1_HUMAN MutS protein homolog 5 (Fragment) OS=Homo sapiens OX=9606 GN=MSH5 PE=1 SV=1;tr|A2ABE9|A2ABE9_HUMAN MutS protein homolo	28	1	1	1	1	0	1	0	1	0	7.8	12.929	115	6.117	7.8	0	8207000	8207000	0
A0A075B6N3	A0A075B6N3		TRBV24-1	sp|A0A075B6N3|TVBX1_HUMAN T cell receptor beta variable 24-1 OS=Homo sapiens OX=9606 GN=TRBV24-1 PE=3 SV=1	1	1	1	1	1	0	1	0	1	0	18.3	12.929	115	6.2788	18.3	0	1090600	1090600	0
A0N4V7;A0A075B6Z2	A0N4V7;A0A075B6Z2		Tcr-alpha;TRAJ56	tr|A0N4V7|A0N4V7_HUMAN HCG2039797 (Fragment) OS=Homo sapiens OX=9606 GN=Tcr-alpha PE=4 SV=1;tr|A0A075B6Z2|A0A075B6Z2_HUMAN T cell receptor alpha joining 56 (Fragment) OS=Homo sapiens OX=9606 GN=TRAJ56 PE=4 SV=1	2	1	1	1	1	1	1	1	1	1	38.1	2.2136	21	6.0993	38.1	38.1	10851000000	8818000000	2033300000
B2R8Y4;B4DZQ2;A0A087WSZ2;Q08043	B2R8Y4;B4DZQ2;A0A087WSZ2;Q08043	Alpha-actinin-3	ACTN3	tr|B2R8Y4|B2R8Y4_HUMAN cDNA, FLJ94117, highly similar to Homo sapiens actinin, alpha 3 (ACTN3), mRNA OS=Homo sapiens OX=9606 PE=1 SV=1;tr|B4DZQ2|B4DZQ2_HUMAN cDNA FLJ58651, highly similar to Alpha-actinin-3 OS=Homo sapiens OX=9606 PE=2 SV=1;tr|A0A087WSZ2|A	4	1	1	1	0	1	0	1	0	1	1.7	103.25	901	5.9984	0	1.7	0	0	0
A0A087WTH9;B4E2F3;Q96JB2	A0A087WTH9;B4E2F3;Q96JB2	Conserved oligomeric Golgi complex subunit 3	COG3	tr|A0A087WTH9|A0A087WTH9_HUMAN Conserved oligomeric Golgi complex subunit 3 (Fragment) OS=Homo sapiens OX=9606 GN=COG3 PE=1 SV=1;tr|B4E2F3|B4E2F3_HUMAN cDNA FLJ53277, highly similar to Conserved oligomeric Golgi complex component 3 OS=Homo sapiens OX=9606	3	1	1	1	0	1	0	1	0	1	14.7	7.4555	68	6.4921	0	14.7	0	0	0
B4DZW8;A0A1Q2XD95;A0A0A0MTD9;A0A0A0MTE6;G3K0T4;F5H2S8;E9PMT0;A0A1Q2XDC9;Q9P0U2;A0A0B4J1S7;Q9Y2R2	B4DZW8;A0A1Q2XD95;A0A0A0MTD9;A0A0A0MTE6;G3K0T4;F5H2S8;E9PMT0;A0A1Q2XDC9;Q9P0U2;A0A0B4J1S7;Q9Y2R2	Protein-tyrosine-phosphatase;Tyrosine-protein phosphatase non-receptor type 22	PTPN22;PTP	tr|B4DZW8|B4DZW8_HUMAN cDNA FLJ55436, highly similar to Tyrosine-protein phosphatase non-receptortype 22 OS=Homo sapiens OX=9606 PE=2 SV=1;tr|A0A1Q2XD95|A0A1Q2XD95_HUMAN Protein tyrosine phosphatase non-receptor type 22 isoform 6 OS=Homo sapiens OX=9606 GN	11	1	1	1	1	0	1	0	1	0	1.6	63.033	563	5.8617	1.6	0	34806000	34806000	0
F6KPG5;A0A0C4DGB6;Q56G89;B2RBS8;P02768;A0A087WWT3;A8K9P0;B4DPP6;B7WNR0;B4DPR2;C9JKR2;H0YA55;D6RHD5;H7C013	F6KPG5;A0A0C4DGB6;Q56G89;B2RBS8;P02768;A0A087WWT3;A8K9P0;B4DPP6;B7WNR0;B4DPR2;C9JKR2;H0YA55;D6RHD5	Serum albumin	ALB	tr|F6KPG5|F6KPG5_HUMAN Albumin (Fragment) OS=Homo sapiens OX=9606 PE=2 SV=1;tr|A0A0C4DGB6|A0A0C4DGB6_HUMAN Serum albumin OS=Homo sapiens OX=9606 GN=ALB PE=1 SV=1;tr|Q56G89|Q56G89_HUMAN Serum albumin OS=Homo sapiens OX=9606 PE=2 SV=1;tr|B2RBS8|B2RBS8_HUMAN	14	7	7	7	7	1	7	1	7	1	13.5	66.531	585	98.401	13.5	1.7	108870000	106080000	2789700
A0A0G2JMD5;O60809	A0A0G2JMD5;O60809	PRAME family member 10	PRAMEF10	sp|A0A0G2JMD5|PRA33_HUMAN PRAME family member 33 OS=Homo sapiens OX=9606 GN=PRAMEF33 PE=3 SV=1;sp|O60809|PRA10_HUMAN PRAME family member 10 OS=Homo sapiens OX=9606 GN=PRAMEF10 PE=2 SV=4	2	1	1	1	1	0	1	0	1	0	1.5	55.091	474	5.8204	1.5	0	9118800	9118800	0
Q8IWW0;A0A0J9YXG4;Q68DJ3;D6RDY0;B7Z1R9;E5RGM0;B7Z2W4;H0YBU6;A0A0J9YWD4;F8W6W8;D6RA03;A0A590UK62;A0A590UJL1;Q9UQ26;Q86UR5	Q8IWW0;A0A0J9YXG4;Q68DJ3;D6RDY0;B7Z1R9;E5RGM0;B7Z2W4;H0YBU6;A0A0J9YWD4;F8W6W8;D6RA03;A0A590UK62;A0A590UJL1;Q9UQ26;Q86UR5	Regulating synaptic membrane exocytosis protein 2;Regulating synaptic membrane exocytosis protein 1	DKFZp781A0653;RIMS2;RIMS1	tr|Q8IWW0|Q8IWW0_HUMAN Non-small cell lung cancer RimL3b protein (Fragment) OS=Homo sapiens OX=9606 PE=2 SV=1;tr|A0A0J9YXG4|A0A0J9YXG4_HUMAN Regulating synaptic membrane exocytosis protein 2 (Fragment) OS=Homo sapiens OX=9606 GN=RIMS2 PE=1 SV=1;tr|Q68DJ3|Q	15	1	1	1	1	0	1	0	1	0	5.6	13.9	126	23.582	5.6	0	0	0	0
H0YJG0;B4DP56;V9HWH2;V9HW77;A0A0S2Z471;P12277	H0YJG0;B4DP56;V9HWH2;V9HW77;A0A0S2Z471;P12277	Creatine kinase B-type	CKB;HEL-S-29;HEL-211	tr|H0YJG0|H0YJG0_HUMAN Creatine kinase B-type (Fragment) OS=Homo sapiens OX=9606 GN=CKB PE=1 SV=1;tr|B4DP56|B4DP56_HUMAN cDNA FLJ52237, highly similar to Creatine kinase B-type OS=Homo sapiens OX=9606 PE=2 SV=1;tr|V9HWH2|V9HWH2_HUMAN Creatine kinase brain	6	1	1	1	1	1	1	1	1	1	7.3	20.147	179	6.4531	7.3	7.3	4685200	880620	3804600
A8K3E8;A0A0S2Z5G8	A8K3E8;A0A0S2Z5G8			tr|A8K3E8|A8K3E8_HUMAN cDNA FLJ78154, highly similar to Homo sapiens solute carrier family 39 (zinc transporter), member 4 (SLC39A4), transcript variant 2, mRNA OS=Homo sapiens OX=9606 PE=2 SV=1;tr|A0A0S2Z5G8|A0A0S2Z5G8_HUMAN Solute carrier family 39 membe	2	1	1	1	1	0	1	0	1	0	7	68.377	647	5.9369	7	0	0	0	0
A0A126LAX8	A0A126LAX8			tr|A0A126LAX8|A0A126LAX8_HUMAN U37 OS=Homo sapiens OX=9606 GN=U37 PE=3 SV=1	1	1	1	1	1	0	1	0	1	0	2.3	30.817	264	9.9802	2.3	0	20241000	20241000	0
A0A140VK00;P25311	A0A140VK00;P25311	Zinc-alpha-2-glycoprotein	AZGP1	tr|A0A140VK00|A0A140VK00_HUMAN Testicular tissue protein Li 227 OS=Homo sapiens OX=9606 PE=2 SV=1;sp|P25311|ZA2G_HUMAN Zinc-alpha-2-glycoprotein OS=Homo sapiens OX=9606 GN=AZGP1 PE=1 SV=2	2	1	1	1	1	0	1	0	1	0	3.4	34.258	298	5.8476	3.4	0	2481200	2481200	0
Q6ZVL3;B4E244;B3KY47;A0A2R8Y5P9;Q8TF72	Q6ZVL3;B4E244;B3KY47;A0A2R8Y5P9;Q8TF72	Protein Shroom3	SHROOM3	tr|Q6ZVL3|Q6ZVL3_HUMAN cDNA FLJ42424 fis, clone BLADE2004089, moderately similar to Mus musculus PDZ domain actin binding protein Shroom mRNA (Fragment) OS=Homo sapiens OX=9606 PE=2 SV=1;tr|B4E244|B4E244_HUMAN cDNA FLJ55531, highly similar to Homo sapiens	5	1	1	1	1	0	1	0	1	0	1.1	87.857	809	34.394	1.1	0	0	0	0
F8VW89;B3KQ74;R4GN15;A0A2X0SF68;Q6ZN13;J3KPQ4;Q9BRR9	F8VW89;B3KQ74;R4GN15;A0A2X0SF68;Q6ZN13;J3KPQ4;Q9BRR9	Rho GTPase-activating protein 9	ARHGAP9	tr|F8VW89|F8VW89_HUMAN Rho GTPase-activating protein 9 (Fragment) OS=Homo sapiens OX=9606 GN=ARHGAP9 PE=1 SV=8;tr|B3KQ74|B3KQ74_HUMAN cDNA FLJ33011 fis, clone THYMU1000359, highly similar to Rho-GTPase-activating protein 9 OS=Homo sapiens OX=9606 PE=2 SV=1	7	1	1	1	1	0	1	0	1	0	2.4	32.885	296	5.8855	2.4	0	11285000	11285000	0
Q53FC7;B3KSM6;B2R6X5;A0A384NKX5;P48741;P17066	Q53FC7;B3KSM6;B2R6X5;A0A384NKX5;P48741;P17066	Putative heat shock 70 kDa protein 7;Heat shock 70 kDa protein 6	HSPA7;HSPA6	tr|Q53FC7|Q53FC7_HUMAN Heat shock 70kDa protein 6 (HSP70B) variant (Fragment) OS=Homo sapiens OX=9606 PE=1 SV=1;tr|B3KSM6|B3KSM6_HUMAN cDNA FLJ36606 fis, clone TRACH2015654, highly similar to HEAT SHOCK 70 kDa PROTEIN 6 OS=Homo sapiens OX=9606 PE=2 SV=1;t	6	1	1	1	1	0	1	0	1	0	1.7	71.003	643	8.5443	1.7	0	9508000	9508000	0
A0A5C2G738;A0A5C2G631;A0A5C2G5E4;A0A5C2G3L8;A0A5C2G382;A0A5C2G1D8	A0A5C2G738;A0A5C2G631;A0A5C2G5E4;A0A5C2G3L8;A0A5C2G382;A0A5C2G1D8			tr|A0A5C2G738|A0A5C2G738_HUMAN IGL c2253_light_IGKV3-15_IGKJ4 (Fragment) OS=Homo sapiens OX=9606 PE=2 SV=1;tr|A0A5C2G631|A0A5C2G631_HUMAN IGL c3255_light_IGKV3-15_IGKJ4 (Fragment) OS=Homo sapiens OX=9606 PE=2 SV=1;tr|A0A5C2G5E4|A0A5C2G5E4_HUMAN IGL c3075_l	6	1	1	1	0	1	0	1	0	1	16.5	11.694	109	7.8188	0	16.5	5669000	0	5669000
A0A5C2GEK1	A0A5C2GEK1			tr|A0A5C2GEK1|A0A5C2GEK1_HUMAN IG c285_heavy_IGHV1-46_IGHD3-3_IGHJ4 (Fragment) OS=Homo sapiens OX=9606 PE=2 SV=1	1	1	1	1	1	0	1	0	1	0	19.5	13.585	123	5.836	19.5	0	225300	225300	0
A6NE76;A0A669KAX4;K4DI93;Q13620	A6NE76;A0A669KAX4;K4DI93;Q13620	Cullin-4B	CUL4B	tr|A6NE76|A6NE76_HUMAN Cullin-4B (Fragment) OS=Homo sapiens OX=9606 GN=CUL4B PE=1 SV=2;tr|A0A669KAX4|A0A669KAX4_HUMAN Cullin-4B OS=Homo sapiens OX=9606 GN=CUL4B PE=4 SV=1;tr|K4DI93|K4DI93_HUMAN Cullin 4B, isoform CRA_e OS=Homo sapiens OX=9606 GN=CUL4B PE=1	4	1	1	1	1	0	1	0	1	0	4.3	27.889	234	5.8662	4.3	0	7800800	7800800	0
Q05BI1;A0JLT1;A8K818;Q9HD64;O15446	Q05BI1;A0JLT1;A8K818;Q9HD64;O15446	X antigen family member 1;DNA-directed RNA polymerase I subunit RPA34	CD3EAP;XAGE1A	tr|Q05BI1|Q05BI1_HUMAN CD3EAP protein (Fragment) OS=Homo sapiens OX=9606 GN=CD3EAP PE=2 SV=1;tr|A0JLT1|A0JLT1_HUMAN CD3EAP protein (Fragment) OS=Homo sapiens OX=9606 GN=CD3EAP PE=2 SV=1;tr|A8K818|A8K818_HUMAN cDNA FLJ75784, highly similar to Homo sapiens C	5	1	1	1	1	0	1	0	1	0	1.5	41.979	392	17.047	1.5	0	0	0	0
A8K6V3;Q15393	A8K6V3;Q15393	Splicing factor 3B subunit 3	SF3B3	tr|A8K6V3|A8K6V3_HUMAN cDNA FLJ78677, highly similar to Homo sapiens splicing factor 3b, subunit 3, 130kDa (SF3B3), mRNA OS=Homo sapiens OX=9606 PE=2 SV=1;sp|Q15393|SF3B3_HUMAN Splicing factor 3B subunit 3 OS=Homo sapiens OX=9606 GN=SF3B3 PE=1 SV=4	2	1	1	1	1	0	1	0	1	0	1.2	135.58	1217	6.0033	1.2	0	0	0	0
Q15164;H0YEU6;Q147Y3;Q3B867;Q59GZ7;Q53GL4;H0Y5F5;B1ANR0;Q6IQ30;Q13310	Q15164;H0YEU6;Q147Y3;Q3B867;Q59GZ7;Q53GL4;H0Y5F5;B1ANR0;Q6IQ30;Q13310	Polyadenylate-binding protein;Polyadenylate-binding protein 4	PABPC4	tr|Q15164|Q15164_HUMAN Polyadenylate binding protein II (Fragment) OS=Homo sapiens OX=9606 PE=2 SV=1;tr|H0YEU6|H0YEU6_HUMAN Polyadenylate-binding protein 4 (Fragment) OS=Homo sapiens OX=9606 GN=PABPC4 PE=1 SV=1;tr|Q147Y3|Q147Y3_HUMAN PABPC4 protein OS=Homo	10	1	1	1	0	1	0	1	0	1	6.2	21.987	193	7.5114	0	6.2	4960500	0	4960500
H0YIA6;B2R9U5;P31270	H0YIA6;B2R9U5;P31270	Homeobox protein Hox-A11	HOXA11	tr|H0YIA6|H0YIA6_HUMAN Homeobox protein Hox-A11 (Fragment) OS=Homo sapiens OX=9606 GN=HOXA11 PE=1 SV=1;tr|B2R9U5|B2R9U5_HUMAN cDNA, FLJ94560, highly similar to Homo sapiens homeo box A11 (HOXA11), mRNA OS=Homo sapiens OX=9606 PE=2 SV=1;sp|P31270|HXA11_HUMA	3	1	1	1	0	1	0	1	0	1	16.6	31.008	283	5.8107	0	16.6	8387100	0	8387100
K7ELS0;K7ERU7;K7EN60;B2RE11;Q9BQ61	K7ELS0;K7ERU7;K7EN60;B2RE11;Q9BQ61	Uncharacterized protein C19orf43	C19orf43	tr|K7ELS0|K7ELS0_HUMAN Telomerase RNA component-interacting RNase OS=Homo sapiens OX=9606 GN=TRIR PE=1 SV=1;tr|K7ERU7|K7ERU7_HUMAN Telomerase RNA component-interacting RNase OS=Homo sapiens OX=9606 GN=TRIR PE=1 SV=1;tr|K7EN60|K7EN60_HUMAN Telomerase RNA co	5	1	1	1	1	0	1	0	1	0	32.6	13.503	132	5.9565	32.6	0	1163900	1163900	0
B3KNS8;O75683	B3KNS8;O75683	Surfeit locus protein 6	SURF6	tr|B3KNS8|B3KNS8_HUMAN cDNA FLJ30322 fis, clone BRACE2006703, highly similar to Surfeit locus protein 6 OS=Homo sapiens OX=9606 PE=2 SV=1;sp|O75683|SURF6_HUMAN Surfeit locus protein 6 OS=Homo sapiens OX=9606 GN=SURF6 PE=1 SV=3	2	1	1	1	1	0	1	0	1	0	1.9	41.508	361	5.9178	1.9	0	0	0	0
B3KSX4;Q8N424;H0Y2X7;Q7Z4Z5;Q53EM9;Q9UHI5	B3KSX4;Q8N424;H0Y2X7;Q7Z4Z5;Q53EM9;Q9UHI5	Large neutral amino acids transporter small subunit 2	SLC7A8	tr|B3KSX4|B3KSX4_HUMAN cDNA FLJ37231 fis, clone BRAMY2001068, highly similar to Large neutral amino acids transporter small subunit 2 OS=Homo sapiens OX=9606 PE=2 SV=1;tr|Q8N424|Q8N424_HUMAN Uncharacterized protein (Fragment) OS=Homo sapiens OX=9606 PE=2 S	6	1	1	1	1	0	1	0	1	0	3.8	18.119	158	9.0539	3.8	0	0	0	0
B3KW23	B3KW23			tr|B3KW23|B3KW23_HUMAN cDNA FLJ41961 fis, clone PUAEN2004083, highly similar to Nucleoporin p58/p45 OS=Homo sapiens OX=9606 PE=2 SV=1	1	1	1	1	1	0	1	0	1	0	8.3	58.866	576	5.9441	8.3	0	0	0	0
C9JD58;J3QTA0;B4DMH1;Q9BTA9	C9JD58;J3QTA0;B4DMH1;Q9BTA9	WW domain-containing adapter protein with coiled-coil	WAC	tr|C9JD58|C9JD58_HUMAN WW domain-containing adapter protein with coiled-coil (Fragment) OS=Homo sapiens OX=9606 GN=WAC PE=1 SV=1;tr|J3QTA0|J3QTA0_HUMAN WW domain-containing adapter protein with coiled-coil (Fragment) OS=Homo sapiens OX=9606 GN=WAC PE=1 SV=	4	1	1	1	1	0	1	0	1	0	4.9	23.145	204	5.8066	4.9	0	0	0	0
B4DSS4	B4DSS4			tr|B4DSS4|B4DSS4_HUMAN cDNA FLJ56631 OS=Homo sapiens OX=9606 PE=2 SV=1	1	1	1	1	1	0	1	0	1	0	2.6	106.11	933	5.8253	2.6	0	298590	298590	0
B4DYM1	B4DYM1			tr|B4DYM1|B4DYM1_HUMAN cDNA FLJ60372, highly similar to Myosin-18A OS=Homo sapiens OX=9606 PE=2 SV=1	1	1	1	1	1	0	1	0	1	0	0.5	186.53	1642	5.8136	0.5	0	935900	935900	0
B4E2Y2;O95155	B4E2Y2;O95155	Ubiquitin conjugation factor E4 B	UBE4B	tr|B4E2Y2|B4E2Y2_HUMAN cDNA FLJ50370, highly similar to Ubiquitin conjugation factor E4 B OS=Homo sapiens OX=9606 PE=2 SV=1;sp|O95155|UBE4B_HUMAN Ubiquitin conjugation factor E4 B OS=Homo sapiens OX=9606 GN=UBE4B PE=1 SV=1	2	1	1	1	0	1	0	1	0	1	1.8	121.37	1057	5.8198	0	1.8	0	0	0
H0YDR4;C9IZG4;C9IZQ5;O60888	H0YDR4;C9IZG4;C9IZQ5;O60888	Protein CutA	CUTA	tr|H0YDR4|H0YDR4_HUMAN Protein CutA (Fragment) OS=Homo sapiens OX=9606 GN=CUTA PE=1 SV=1;tr|C9IZG4|C9IZG4_HUMAN Protein CutA OS=Homo sapiens OX=9606 GN=CUTA PE=1 SV=1;tr|C9IZQ5|C9IZQ5_HUMAN Protein CutA OS=Homo sapiens OX=9606 GN=CUTA PE=1 SV=1;sp|O60888|C	4	1	1	1	1	0	1	0	1	0	6.3	11.466	111	6.1217	6.3	0	115930000	115930000	0
E5RIJ0;H0YBJ0;I1WZN9;Q53EV2;P06746	E5RIJ0;H0YBJ0;I1WZN9;Q53EV2;P06746	DNA polymerase beta	POLB	tr|E5RIJ0|E5RIJ0_HUMAN DNA polymerase OS=Homo sapiens OX=9606 GN=POLB PE=1 SV=1;tr|H0YBJ0|H0YBJ0_HUMAN DNA polymerase (Fragment) OS=Homo sapiens OX=9606 GN=POLB PE=1 SV=1;tr|I1WZN9|I1WZN9_HUMAN DNA polymerase (Fragment) OS=Homo sapiens OX=9606 PE=2 SV=1;tr	5	1	1	1	1	0	1	0	1	0	3.1	21.816	193	7.5301	3.1	0	12911000	12911000	0
H0YBX9;H0YBF1	H0YBX9;H0YBF1		BRD9	tr|H0YBX9|H0YBX9_HUMAN Bromodomain-containing protein 9 (Fragment) OS=Homo sapiens OX=9606 GN=BRD9 PE=4 SV=1;tr|H0YBF1|H0YBF1_HUMAN Bromodomain-containing protein 9 (Fragment) OS=Homo sapiens OX=9606 GN=BRD9 PE=1 SV=1	2	1	1	1	1	0	1	0	1	0	19.4	7.8792	72	5.9604	19.4	0	0	0	0
H7BXX0;Q7Z407	H7BXX0;Q7Z407	CUB and sushi domain-containing protein 3	CSMD3	tr|H7BXX0|H7BXX0_HUMAN CUB and sushi domain-containing protein 3 (Fragment) OS=Homo sapiens OX=9606 GN=CSMD3 PE=1 SV=1;sp|Q7Z407|CSMD3_HUMAN CUB and sushi domain-containing protein 3 OS=Homo sapiens OX=9606 GN=CSMD3 PE=2 SV=3	2	1	1	1	0	1	0	1	0	1	0.3	325.59	2977	5.7899	0	0.3	423460	0	423460
H7C146	H7C146		MAST4	tr|H7C146|H7C146_HUMAN Microtubule-associated serine/threonine-protein kinase 4 (Fragment) OS=Homo sapiens OX=9606 GN=MAST4 PE=4 SV=1	1	1	1	1	1	0	1	0	1	0	10.6	7.3814	66	6.8104	10.6	0	1462800000	1462800000	0
H7C5V8	H7C5V8		KMT2A	tr|H7C5V8|H7C5V8_HUMAN Histone-lysine N-methyltransferase 2A (Fragment) OS=Homo sapiens OX=9606 GN=KMT2A PE=1 SV=1	1	1	1	1	0	1	0	1	0	1	27.5	16.931	160	5.8428	0	27.5	813440	0	813440
K7ERW1	K7ERW1		OAZ1	tr|K7ERW1|K7ERW1_HUMAN Ornithine decarboxylase antizyme 1 (Fragment) OS=Homo sapiens OX=9606 GN=OAZ1 PE=1 SV=8	1	1	1	1	0	1	0	1	0	1	18.8	22.045	208	5.9069	0	18.8	4901300	0	4901300
L0R5A1	L0R5A1		CSF2RB	tr|L0R5A1|L0R5A1_HUMAN Alternative protein CSF2RB OS=Homo sapiens OX=9606 GN=CSF2RB PE=4 SV=1	1	1	1	1	1	0	1	0	1	0	7.4	11.645	108	5.8874	7.4	0	133730000	133730000	0
L0R8D2	L0R8D2		RCOR1	tr|L0R8D2|L0R8D2_HUMAN Alternative protein RCOR1 OS=Homo sapiens OX=9606 GN=RCOR1 PE=4 SV=1	1	1	1	1	1	1	1	1	1	1	14.5	7.6918	69	26.425	14.5	14.5	173550000	0	173550000
L8E7C4	L8E7C4		FAM171A1	tr|L8E7C4|L8E7C4_HUMAN Alternative protein FAM171A1 OS=Homo sapiens OX=9606 GN=FAM171A1 PE=4 SV=1	1	1	1	1	1	0	1	0	1	0	9.5	15.531	137	5.8351	9.5	0	896980	896980	0
P05109	P05109	Protein S100-A8;Protein S100-A8, N-terminally processed	S100A8	sp|P05109|S10A8_HUMAN Protein S100-A8 OS=Homo sapiens OX=9606 GN=S100A8 PE=1 SV=1	1	1	1	1	1	0	1	0	1	0	11.8	10.834	93	6.3421	11.8	0	2735200	2735200	0
V9HWB4;P11021;REV__B4DLB6;REV__Q0IJ45;REV__H3BUZ0;REV__Q0IJ46;REV__A0A024R211;REV__X5D300;REV__X5D963;REV__Q9NXD2	V9HWB4;P11021	78 kDa glucose-regulated protein	HEL-S-89n;HSPA5	tr|V9HWB4|V9HWB4_HUMAN Epididymis secretory sperm binding protein Li 89n OS=Homo sapiens OX=9606 GN=HEL-S-89n PE=2 SV=1;sp|P11021|BIP_HUMAN Endoplasmic reticulum chaperone BiP OS=Homo sapiens OX=9606 GN=HSPA5 PE=1 SV=2	10	3	3	3	3	0	3	0	3	0	3.5	72.332	654	41.94	3.5	0	14973000	14973000	0
P46013	P46013	Antigen KI-67	MKI67	sp|P46013|KI67_HUMAN Proliferation marker protein Ki-67 OS=Homo sapiens OX=9606 GN=MKI67 PE=1 SV=2	1	1	1	1	1	0	1	0	1	0	0.4	358.69	3256	5.7947	0.4	0	132850	132850	0
P81605	P81605	Dermcidin;Survival-promoting peptide;DCD-1	DCD	sp|P81605|DCD_HUMAN Dermcidin OS=Homo sapiens OX=9606 GN=DCD PE=1 SV=2	1	3	3	3	3	1	3	1	3	1	27.3	11.284	110	123.66	27.3	10	75187000	66471000	8715700
Q53F30	Q53F30			tr|Q53F30|Q53F30_HUMAN Aryl hydrocarbon receptor nuclear translocator isoform 2 variant (Fragment) OS=Homo sapiens OX=9606 PE=2 SV=1	1	1	1	1	0	1	0	1	0	1	13.3	34.822	315	5.8127	0	13.3	783160	0	783160
Q5D862	Q5D862	Filaggrin-2	FLG2	sp|Q5D862|FILA2_HUMAN Filaggrin-2 OS=Homo sapiens OX=9606 GN=FLG2 PE=1 SV=1	1	1	1	1	1	0	1	0	1	0	0.5	248.07	2391	12.58	0.5	0	3040800	3040800	0
Q8N3E6;Q9H834;Q5T2N8;Q5T9A4	Q8N3E6;Q9H834;Q5T2N8;Q5T9A4	ATPase family AAA domain-containing protein 3C;ATPase family AAA domain-containing protein 3B	DKFZp761L1023;ATAD3C;ATAD3B	tr|Q8N3E6|Q8N3E6_HUMAN Uncharacterized protein DKFZp761L1023 (Fragment) OS=Homo sapiens OX=9606 GN=DKFZp761L1023 PE=2 SV=2;tr|Q9H834|Q9H834_HUMAN cDNA FLJ13966 fis, clone Y79AA1001394, weakly similar to CELL DIVISION PROTEIN FTSH HOMOLOG OS=Homo sapiens OX	4	1	1	1	1	0	1	0	1	0	1.7	45.6	417	6.1001	1.7	0	9828600	9828600	0
Q5T749	Q5T749	Keratinocyte proline-rich protein	KPRP	sp|Q5T749|KPRP_HUMAN Keratinocyte proline-rich protein OS=Homo sapiens OX=9606 GN=KPRP PE=1 SV=1	1	2	2	2	2	0	2	0	2	0	3.5	64.135	579	13.59	3.5	0	3435600	3435600	0
Q86YZ3	Q86YZ3	Hornerin	HRNR	sp|Q86YZ3|HORN_HUMAN Hornerin OS=Homo sapiens OX=9606 GN=HRNR PE=1 SV=2	1	10	10	10	10	1	10	1	10	1	10	282.39	2850	104.38	10	2.8	76820000	64325000	12495000
Q8NHH1	Q8NHH1	Tubulin polyglutamylase TTLL11	TTLL11	sp|Q8NHH1|TTL11_HUMAN Tubulin polyglutamylase TTLL11 OS=Homo sapiens OX=9606 GN=TTLL11 PE=1 SV=2	1	1	1	1	1	0	1	0	1	0	1.1	87.611	800	5.8681	1.1	0	16420000	16420000	0
Q96GE6	Q96GE6	Calmodulin-like protein 4	CALML4	sp|Q96GE6|CALL4_HUMAN Calmodulin-like protein 4 OS=Homo sapiens OX=9606 GN=CALML4 PE=2 SV=3	1	1	1	1	1	0	1	0	1	0	8.2	21.883	196	5.8644	8.2	0	623520	623520	0
Q96PG2	Q96PG2	Membrane-spanning 4-domains subfamily A member 10	MS4A10	sp|Q96PG2|M4A10_HUMAN Membrane-spanning 4-domains subfamily A member 10 OS=Homo sapiens OX=9606 GN=MS4A10 PE=2 SV=3	1	1	1	1	1	1	1	1	1	1	3.4	29.747	267	9.2041	3.4	3.4	39757000	16247000	23510000
Q9NRJ4	Q9NRJ4	Tubby-related protein 4	TULP4	sp|Q9NRJ4|TULP4_HUMAN Tubby-related protein 4 OS=Homo sapiens OX=9606 GN=TULP4 PE=1 SV=2	1	1	1	1	1	0	1	0	1	0	0.9	169	1543	5.9178	0.9	0	0	0	0
